# Supplementary material for: Anatomical Location of the Vesical Branches of the Inferior Hypogastric Plexus in Human Cadavers
Source: Diagnostics (Basel). 2024 Apr 10;14(8):794. doi: 10.3390/diagnostics14080794 (PMC11049538; doi:10.3390/diagnostics14080794)
Supplement: Supplementary file 1 [file diagnostics-14-00794-s001.zip]

Archive with 1 entries (1 files):
- diagnostics-2922255-supplementary.pdf
